# Supplementary material for: Are shared streets acceptable to pedestrians and drivers? Evidence from Virtual Reality experiments
Source: PLoS One. 2022 Apr 15;17(4):e0266591. doi: 10.1371/journal.pone.0266591 (PMC9012376; doi:10.1371/journal.pone.0266591)
Supplement: S1 File — (ZIP) [file pone.0266591.s001.zip]

Archive with 16 entries (14 files):
- supprting information/
- __MACOSX/._supprting information
- supprting information/Manuscript-edited.docx
- __MACOSX/supprting information/._Manuscript-edited.docx
- supprting information/.DS_Store
- __MACOSX/supprting information/._.DS_Store
- supprting information/questionnaire/
- __MACOSX/supprting information/._questionnaire
- supprting information/questionnaire/.DS_Store
- __MACOSX/supprting information/questionnaire/._.DS_Store
- supprting information/questionnaire/questionnaire-driver sheet.pdf
- __MACOSX/supprting information/questionnaire/._questionnaire-driver sheet.pdf
- supprting information/questionnaire/questionnaire-Participant Information Sheet.pdf
- __MACOSX/supprting information/questionnaire/._questionnaire-Participant Information Sheet.pdf
- supprting information/questionnaire/questionnaire-pedestrian sheet.pdf
- __MACOSX/supprting information/questionnaire/._questionnaire-pedestrian sheet.pdf
